# Supplementary material for: Quantitative Multiplexed Proteomics Could Assist Therapeutic Decision Making in Non-Small Cell Lung Cancer Patients with Ambiguous ALK Test Results
Source: Cancers (Basel). 2021 May 12;13(10):2337. doi: 10.3390/cancers13102337 (PMC8150487; doi:10.3390/cancers13102337)
Supplement: Supplementary file 1 [file cancers-13-02337-s001.zip]

Archive with 1 entries (1 files):
- cancers-1192797-supplementary.pdf
